# Supplementary material for: Golgi Protein 73 (GP73) Serum Levels Predict Outcome after Resection of Biliary Tract Cancer
Source: Cancers (Basel). 2022 Sep 12;14(18):4428. doi: 10.3390/cancers14184428 (PMC9497317; doi:10.3390/cancers14184428)
Supplement: Supplementary file 1 [file cancers-14-04428-s001.zip]

Archive with 1 entries (1 files):
- cancers-1838578-supplementary.pdf
